# Supplementary material for: Acetabular Revision Surgery with Tantalum Trabecular Metal Acetabular Cup for Failed Acetabular Cage Reconstruction with Bone Allografts: A Retrospective Study with Mid- to Long-Term Follow-Up
Source: J Clin Med. 2022 Jun 15;11(12):3428. doi: 10.3390/jcm11123428 (PMC9224788; doi:10.3390/jcm11123428)
Supplement: Supplementary file 1 [file jcm-11-03428-s001.zip]

Archive with 1 entries (1 files):
- jcm-1691324-supplementary.xlsx
