# Supplementary material for: Acetabular Revision Surgery with Tantalum Trabecular Metal Acetabular Cup for Failed Acetabular Cage Reconstruction with Bone Allografts: A Retrospective Study with Mid- to Long-Term Follow-Up
Source: J Clin Med. 2022 Jun 15;11(12):3428. doi: 10.3390/jcm11123428 (PMC9224788; doi:10.3390/jcm11123428)
Supplement: Supplementary file 1 [file jcm-11-03428-s001.zip › jcm-1691324-supplementary.xlsx]

## Sheet: Primary stem
chart No	Name	sex	F=1	Age	L/R	L=1	Dx	1st	2nd		Prosthesis	C/H/N/S	cup size	Stem type	Cemented/Cementless	Revision	Revision type		Pathogen	Underlying	2nd	Last OPD f/u		OP time	blood loss
21974596	1	F	1	66	R	0	Primary septic hip	2017-03-21	2017-05-18	1	United UTF stem	50/32/0/#7	50	P	Cementless	20171024	Revision cup		Negative	nil	2017-05-18	2020-04-24	35	105	200
21373375	2	M	0	34	L	1	Primary septic hip	2015-12-04	2016-03-04	3	United U2 stem	54/36/-3/#4	54	P	Cementless	20170818	Revision stem United U2 18cm stem		P.a	Heroin abuse	2016-03-04	2020-03-26	48	106	1000
8685813	3	M	0	44	L	1	Primary septic hip	2005-12-01	2006-02-09	2	Wright perfecta stem	62/32/+3.5/14.2	62	P	Cementless				Staphylococcus	Old fx, DM	2006-02-09	2020-03-26	169	194	1250
3889771	4	M	0	65	R	0	Primary septic hip	2006-03-17	2006-06-23	3	Wright perfecta stem	58/28/0/14.2	58	P	Cementless				Negative	Old fx	2006-06-23	2016-06-06	119	166	550
3044906	5	M	0	59	L	1	Primary septic hip	2005-09-26	2006-05-11	7	Zimmer Versys stem	58/14/+7/14	58	P	Cementless				Negative	Old femoral neck fx, HTN, old CVA, ESRD HD	2006-05-11	2017-05-16	132	186	400
10040700	6	F	1	29	R	0	Primary septic hip	2005-09-15	2005-12-13	2	Wright perfecta stem	50/28/0/12	50	P	Cementless				S.a	SLE	2005-12-13	2006-10-26	10	107	250
10040700	6	F	1	29	L	1	Primary septic hip	2005-12-29	2006-07-25	6	Wright perfecta stem	54/32/short/12	54	P	Cementless						2006-07-25	2006-10-26	3	95	150
20930650	7	M	0	70	L	1	Primary septic hip	2006-02-10	2006-05-17	3	Wright perfecta stem	52/28/0/12.7	52	P	Cementless	20140627	Revision cup		Negative	DM	2006-05-17	2018-10-22	149	191	950
20951908	8	F	1	38	R	0	Primary septic hip	2006-08-24	2006-11-16	2	Zimmer Versys stem	62/32/short/14	62	P	Cementless				S.a	Heroin abuser, HIV, HCV	2006-11-16	2007-10-11	10	184	450
20680652	9	M	0	20	R	0	Primary septic hip	2006-04-27	2006-07-04	2	Wright perfecta stem	62/32/-3.5/13.5	62	P	Cementless	Recurrent infection			S.a	Heroin abuser, HCV	2006-07-04	2020-04-29	165	119	1000
991278	10	M	0	47	L	1	Primary septic hip	2006-05-05	2006-08-30	3	Zimmer Versys stem	58/28/+3.5/14	58	P	Cementless				E. Faecalis	DM HTN	2006-08-30	2015-12-07	111	118	600
3536560	11	F	1	74	L	1	Primary septic hip	2006-10-18	2006-12-06	1	Zimmer Versys stem	52/28/-3.5/13	52	P	Cementless				S.a	HTN CKD	2006-12-06	2013-06-19	78	181	1500
2709757	12	F	1	61	R	0	Primary septic hip	2006-10-25	2007-03-14	4	Zimmer Versys stem	52/28/10.5/14	52	P	Cementless				Peptostreptococcus	nil	2007-03-14	2019-07-22	148	167	3000
9681546	13	F	1	56	R	0	Primary septic hip	2005-05-20	2005-08-26	3	Wright perfecta stem	54/28/-3.5/14.2	54	P	Cementless	Recurrent infection			Negative	DM HTN Anemia	2005-08-26	2007-05-07	20	197	700
8973350	14	F	1	71	R	0	Primary septic hip	2007-04-11	2007-06-13	2	Zimmer Versys stem	50/28/0/12	50	P	Cementless				Negative	Adrenal insufficiency	2007-06-13	2008-11-24	17	246	1650
3083846	15	M	0	36	L	1	Primary septic hip	2007-03-15	2007-08-02	4	Zimmer Versys stem	60/28/0/13	60	P	Cementless				Negative	old fx, HBV	2007-08-02	2008-11-24	15	87	250
21062553	16	F	1	50	R	0	Primary septic hip	2007-04-26	2007-08-21	3	Zimmer Versys stem	54/28/0/14	54	P	Cementless				TB	nil	2007-08-21	2017-08-04	119	176	1000
21091889	17	M	0	43	R	0	Primary septic hip	2007-08-02	2007-10-25	2	Zimmer Versys stem	56/32/+3.5/12	56	P	Cementless				Sal. Enterica	Alcoholic liver	2007-10-25	2018-06-20	127	130	2150
20035794	18	M	0	55	L	1	Primary septic hip	2007-12-14	2008-03-12	2	Zimmer Versys stem	60/28/-3.5/15	60	P	Cementless				nil	nil	2008-03-12	2018-05-28	122	105	450
3572956	19	M	0	46	L	1	Primary septic hip	2008-04-22	2008-07-01	2	Wright perfecta stem	60/32/short/12.7	60	P	Cementless				Peptostreptococcus. Micros	DM HTN	2008-07-01	2010-09-29	26	97	500
21158572	20	F	1	72	R	0	Primary septic hip	2005-03-27	2005-05-22	1	Zimmer Versys stem	54/28/+3.5/12	54	P	Cementless				Staphylococcus	nil	2005-05-22	2010-08-31	63	100	500
998213	21	M	0	78	L	1	Primary septic hip	2008-01-30	2008-05-20	3	Wright perfecta stem	56/28/+7/12	56	P	Cementless				S.a	nil	2008-05-20	2008-06-12	0	288	2100
20055874	22	M	0	35	R	0	Primary septic hip	2012-01-05	2012-04-03	2	Zimmer Versys stem	54/32/-3.5/13	54	P	Cementless				nil	HBV, alcoholic hepatitis	2012-04-03	2017-07-25	63	324	1300
20055874	22	M	0	35	L	1	Primary septic hip	2012-01-05	2012-04-03	2	Zimmer Versys stem	54/32/-3.5/13	54	P	Cementless	20120809 Stem aseptic loosening	Zimmer versys		nil		2012-04-03	2017-07-25	63	102	850
21259710	23	M	0	61	R	0	Primary septic hip	2012-06-12	2012-08-28	2	Zimmer Versys stem	60/32/0/13	60	P	Cementless				S.a.	DM, HTN, CKD	2012-08-28	2018-11-14	74	82	850
20547607	24	M	0	48	R	0	Primary septic hip	2012-04-25	2012-06-28	2	Zimmer Versys stem	60/32/-3.5/14	60	P	Cementless				S.a.	RA, Congestive Heart failure, HTN, pulmonary hypertension	2012-06-28	2018-10-12	75	155	1200
2980792	25	F	1	38	L	1	Primary septic hip	2012-05-28	2012-06-29	1	Zimmer Versys stem	54/36/-3/#3	54	P	Cementless	Recurrent infection	Remove prosthesis		nil	Epilepsy, mental retard, Anemia	2012-06-29	2019-02-01	79	122	500
9633634	26	M	0	36	R	0	Primary septic hip	2012-06-28	2012-08-23	1	Wright perfecta stem	54/32/0/13.5	54	P	Cementless				Sal. Enterica	Alcoholism	2012-08-23	2015-10-19	37	116	600
2898569	27	M	0	54	R	0	Primary septic hip	2012-07-24	2012-12-28	5	Microport Profemur Z	56/32/-3.5/#4	56	P	Cementless				nil	Gout	2012-12-28	2013-08-17	7	139	800
2432458	28	M	0	60	R	0	Primary septic hip	2012-10-17	2012-12-05	1	United U2 stem	58/36/+5/#4	58	P	Cementless				S.a.	HTN	2012-12-05	2013-06-24	6	117	900
3259936	29	F	1	53	R	0	Primary septic hip	2010-11-02	2011-01-13	2	Zimmer Versys stem	54/32/-3.5/12	54	P	Cementless				Streptococcus Viridans	HTN, liver cirrhosis,	2011-01-13	2011-04-15	3	136	1500
9757269	30	F	1	35	L	1	Primary septic hip	2011-01-13	2011-05-03	3	Zimmer Versys stem	56/32/-3.5/13	56	P	Cementless				S.a.	Breast ca, HTN	2011-05-03	2011-07-11	2	117	450
60464155	31	F	1	57	L	1	Primary septic hip	2011-01-25	2011-03-29	2	Zimmer Versys stem	68/32/-3.5/12	68	P	Cementless				S.a.	DM HTN COPD	2011-03-29	2019-03-18	95	172	1600
21396615	32	M	0	64	R	0	Primary septic hip	2011-02-11	2011-05-10	2	United U2 stem	56/36/-3/#4	56	P	Cementless				nil	HCV HBV	2011-05-10	2013-05-29	24	128	1100
21414166	33	F	1	33	R	0	Primary septic hip	2010-11-25	2011-05-19	5	Zimmer Versys stem	54/32/-3.5/12	54	P	Cementless				nil	HCV, Pancytopenia	2011-05-19	2011-11-14	5	188	1500
21221835	34	M	0	50	L	1	Primary septic hip	2011-09-05	2011-12-05	3	United U2 stem	62/36/-3/#5	62	P	Cementless				nil	Anemia, hypopharyngeal ca, buccal ca,	2011-12-05	2012-07-12	7	103	400
2017056	35	M	0	63	R	0	Primary septic hip	2011-08-12	2011-09-16	1	Wright perfecta stem	54/38/short/12	54	P	Cementless				S.a.	HTN	2011-09-16	2018-10-16	85	120	600
21459600	36	M	0	43	R	0	Primary septic hip	2011-08-09	2011-10-27	2	Zimmer Versys stem	58/32/-3.5/14	58	P	Cementless	Loose cup	spacer > 64/32/+3.5/14		S.a.	Heroin abuse, HCV, HBV	2011-10-27	2013-08-30	22	116	550
20654426	37	F	1	22	R	0	Primary septic hip	2009-12-23	2010-03-03	2	Zimmer Versys stem	58/32/-3.5/11	58	P	Cementless				Strep B	SLE	2010-03-03	2015-12-07	69	100	550
20406159	38	M	0	44	L	1	Primary septic hip	2008-12-09	2009-01-13	1	Zimmer Versys stem	64/32/-3.5/15	64	P	Cementless				nil	Asthma	2009-01-13	2010-03-15	14	118	700
20406159	38	M	0	44	R	0	Primary septic hip	2009-08-13	2010-03-02	6	Zimmer Versys stem	62/32/-3.5/16	62	P	Cementless				S.a.	Asthma	2010-03-02	2010-03-15	0	129	650
374204	39	M	0	27	R	0	Primary septic hip	2010-05-04	2010-08-03	2	Zimmer Versys stem	56/32/short/13	56	P	Cementless				nil	nil	2010-08-03	2019-12-25	112	97	850
3781576	40	F	1	68	L	1	Primary septic hip	2010-05-13	2010-09-23	4	Zimmer Versys stem	56/28/-3.5/15	56	P	Cementless				nil	DM	2010-09-23	2014-06-25	45	131	900
21238895	41	M	0	50	R	0	Primary septic hip	2009-01-15	2009-03-02	1	Zimmer M/L stem	54/48/0/9	54	P	Cementless				nil	HTN	2009-03-02	2010-06-15	15	172	800
21247116	42	F	1	76	L	1	Primary septic hip	2009-03-31	2009-08-04	4	Stryker primary stem	60/28/0/8	60	P	Cementless				nil	Lung ca, anemia,	2009-08-04	2013-10-28	50	149	650
2039138	43	M	0	52	R	0	Primary septic hip	2008-12-25	2009-03-19	2	United U2 stem	58/28/+5/13	58	P	Cementless	20090401	Revision stem 2015: 70/36 cemented		S.a.	DM HTN	2009-03-19	2017-01-11	93	229	2800
3749845	44	M	0	50	R	0	Primary septic hip	2008-05-14	2008-07-04	1	Wright perfecta stem	56/50/-3.5/15	56	P	Cementless				nil	HTN HBV	2008-07-04	2010-11-08	28	146	900
21165250	45	M	0	53	L	1	Primary septic hip	2008-07-17	2008-08-28	1	Zimmer Versys stem	58/28/0/14	58	P	Cementless				nil	Lung ca. DM, gout	2008-08-28	2008-12-31	4	116	800
1534138	46	F	1	41	L	1	Primary septic hip	2008-04-21	2008-08-28	4	Zimmer Versys stem	56/28/0/12	56	P	Cementless				nil	DM, HBE,	2008-08-28	2019-09-10	132	100	500
3193178	47	F	1	60	L	1	Primary septic hip	2013-12-13	2014-04-25	4	United U2 stem	52/32/-3/12	52	P	Cementless				S.a.	HTN, meta ca	2014-04-25	2015-08-12	15	169	750
20287955	48	F	1	54	R	0	Primary septic hip	2006-09-21	2006-11-30	2	Zimmer Versys stem	52/28/0/11	52	P	Cementless				nil	DM HTN	2006-11-30	2016-06-17	114	79	200
10409583	49	M	0	33	R	0	Primary septic hip	2007-02-01	2007-05-08	3	Wright perfecta stem	56/32/short/15	56	P	Cementless				nil	AS	2007-05-08	2009-11-04	29	128	1000
			21	49.6538		22				2.57692			56.5						18/52				58.7115	143.173	910.577

## Sheet: Revision stem
chart No	Name	sex	M=0	Age	L/R	L=1	Dx	1st	2nd		Prosthesis	Stem type	Cemented/Cementless	C/H/N/S	cup size	Pathogen	Underlying	OP time	blood loss	2nd	last f/u
21949132	1	F	1	62	R	0	Primary septic hip	2016-09-23	2016-12-29	3	United U2 18cm stem	R	Cementless	52/36/-3/U2 18cm	52	Salmonella	HTN	53	800	2016-12-29	2018-05-21	16
576334	2	M	0	62	R	0	Primary septic hip	2016-09-22	2016-12-09	2	United U2 18cm stem	R	Cementless	58/36/-3/#11	58	nil	ESRD AD HBV BCV	68	1000	2016-12-09	2018-01-23	13
3225266	3	M	0	38	L	1	Primary septic hip	2016-05-09	2016-08-26	3	United U2 18cm stem	R	Cementless	56/40/-3/18	56	S. capitis	schizophrenia	172	1800	2016-08-26	2017/720	12
20973071	4	F	1	55	L	1	Primary septic hip	2006-07-18	2006-10-26	3	Zimmer Versys revision stem	R	Cementless	58/32/short/12	58	nil	HTN RA	124	950	2006-10-26	2020-01-20	158
3677860	5	M	0	64	L	1	Primary septic hip	2006-06-29	2006-09-26	2	Wright revision stem	R	Cementless	66/32/0/16.5	66	staphylococcus	DM HTN CAD	222	1800	2006-09-26	2007-11-07	13
2609272	6	F	1	71	R	0	Primary septic hip	2006-08-25	2007-10-03	13	Zimmer Versys revision stem	R	Cementless	54/32/+3.5/13	54	nil	DM HTN CHF	202	1400	2007-10-03	2011-07-18	45
20944997	7	M	0	42	R	0	Primary septic hip	2006-04-06	2007-05-24	13	Zimmer Versys revision stem	R	Cementless	60/32/-3.5/17	60	MRSA	DM liver cirrhosis	175	1200	2007-05-24	2012-02-17	56
20990986	8	M	0	48	R	0	Primary septic hip	2006-09-23	2006-12-18	2	Zimmer Versys revision stem	R	Cementless	62/32/+10.5/15	62	nil	DM HTN liver cirrhosis, HBV	154	1000	2006/1218	2007-03-27	3
3185271	9	F	1	40	R	0	Primary septic hip	2007-01-22	2007-03-19	1	Zimmer Versys revision stem	R	Cementless	56/30/0/14	56	S.A	nil	157	1350	2007-03-19	2010-12-21	45
21029555	10	M	0	76	R	0	Primary septic hip	2007-01-02	2007-05-07	4	Zimmer Versys revision stem	R	Cementless	60/32/+10.5/17	60	MRSA	DM HTM CVA	119	750	2007-05-07	2008-05-29	12
3083846	11	M	0	36	R	0	Primary septic hip	2007-03-08	2007-05-31	2	Zimmer Versys revision stem	R	Cementless	60/32/0/13	60	nil	HBV, TB	94	500	2007-05-31	2009-07-18	25
20907586	12	M	0	67	R	0	Primary septic hip	2007-05-14	2007-07-26	2	Zimmer Versys revision stem	R	Cementless	56/32/-3.5/13	56	nil	HTN, gout, alcoholic liver disease	150	750	2007-07-26	2008-03-11	7
887433	13	M	0	42	R	0	Primary septic hip	2012-01-04	2012-04-02	2	United U2 18cm stem	R	Cementless	58/36/0/14	58	nil	liver cirrhosis, HBV carrier, alcoholism	111	2400	2012-04-02	2013-07-31	15
21339126	14	F	1	48	R	0	Primary septic hip	2011-09-13	2012-04-06	6	Wright Profemur revision stem	R	Cementless	56/32/-3.5/12	56	nil	ESRD, HTN	178	1300	2012-04-06	2017-03-14	59
21339126	14	F	1	48	L	1	Primary septic hip	2011-09-13	2011-12-20	3	Wright Profemur revision stem	R	Cementless	52/32/0/12	52	nil	ESRD, HTN	162	1650	2011-12-20	2017-03-14	62
8737669	15	F	1	72	R	0	Primary septic hip	2012-07-23	2012-09-26	2	Zimmer Versys revision stem	R	Cementless	56/32/-3.5/13	56	nil	HTN CKD	145	1000	2012-09-26	2014-02-14	16
314011	16	M	0	62	R	0	Primary septic hip	2009-11-19	2010-03-09	3	Zimmer Versys revision stem	R	Cementless	64/32/-3.5/12	64	S.a.	DM HCV	100	250	2010-03-09	2012-04-16	25
20919135	17	F	1	68	R	0	Primary septic hip	2009-08-31	2009-10-29	1	Zimmer Versys revision stem	R	Cementless	58/32/-3.5/12	58	MRSA	HTN CVA	113	550	2009-10-29	2012-10-02	35
279260	18	M	0	79	R	0	Primary septic hip	2009-06-24	2009-09-24	3	Zimmer Versys revision stem	R	Cementless	58/32/+10.5/12	58	Sa.	DM HTN BPH CVA	163	1500	2009-09-24	2011-07-15	21
21318018	19	M	0	42	R	0	Primary septic hip	2009-10-22	2010-01-07	2	Zimmer Versys revision stem	R	Cementless	58/32/0/13	58	nil	gout	117	600	2010-01-07	2018-12-19	107
9564141	20	M	0	52	R	0	Primary septic hip	2008-08-05	2008-11-04	2	Wright perfecta stem	R	Cementless	62/32/-3.5/13.5	62	Streptococcus/ prevotella intermedia	HTN HCV	173	800	2008-11-04	2012-08-29	45
20470908	21	M	0	54	R	0	Primary septic hip	2014-10-17	2015-01-23	3	Zimmer Wagner stem	R	Cementless	60/40/-3.5/17	60	Sal. Enterica	Condyloma, HBV carrier	172	1250	2015-01-23	2019-12-17	58
20317169	22	F	1	44	L	1	Primary septic hip	2016-04-01	2016-07-01	3	United U2 18cm stem	R	Cementless	54/36/-3/14	54	nil	breast ca	112	1850	2016-07-01	2020-03-31	44
3754936	23	M	0	64	L	1	Primary septic hip	2015-01-30	2015-06-05	4	United U2 18cm stem	R	Cementless	58/36/-3/13	58	S.a.	DM	130	1900	2015-06-05	2019-01-24	43
8994073	24	M	0	45	R	0	Primary septic hip	2004-11-02	2004-12-14	1	Zimmer Versys revision stem	R	Cementless	58/28/short/12	58	MRSA	liver cirrhosis,	122	1015	2004-12-14	2010-02-24	62
			9	55.24		6				3.4					58	2020-09-25		139.52	1174.6			39.88

## Sheet: Op time
OP time	OP time
105	130
106	102
120	172
126	124
146	222
107	202
95	175
151	154
184	157
119	119
118	160
181	150
167	111
197	178
146	162
87	145
176	190
130	113
105	163
97	117
100	173
288	172
324	180
102	130
82	122
155	152.92
122
116
139
117
136
117
172
128
128
103
120
116
100
118
129
97
131
122
149
109
146
116
100
169
79
128
133.096
0.0437719

## Sheet: blood loss
blood loss	blood loss
200	800
1000	1000
1250	1800
550	950
400	1800
250	1400
150	1200
950	1000
450	1350
1000	750
600	500
1500	750
3000	2400
700	1300
1650	1650
250	1000
1000	550
2150	550
450	1500
500	600
500	800
2100	1250
1300	1850
850	1900
850	1015
1200	1186.6
500
600
800
900
1500
450
1600
1100
1500
400
600
550
550
700
650
850
900
800
650
2400
900
800
500
750
200
1000
902.885
0.0401131
